# Supplementary material for: Experimental dataset of nanoporous GaN photoelectrode supported on patterned sapphire substrates for photoelectrochemical water splitting
Source: Data Brief. 2019 Aug 28;26:104433. doi: 10.1016/j.dib.2019.104433 (PMC6737298; doi:10.1016/j.dib.2019.104433)
Supplement: Multimedia component 1 [file mmc1.zip]

Archive with 1 entries (1 files):
- dib_104433_Dataset_V2.rar
